# Supplementary material for: A Magnetically Transformable Twisting Millirobot for Cargo Delivery at Low Reynolds Number
Source: Adv Intell Syst. 2025 May 19;7(8):2401028. doi: 10.1002/aisy.202401028 (PMC12370169; doi:10.1002/aisy.202401028)
Supplement: Supplementary file 1 — Supplementary Material [file AISY-7-0-s001.zip]

Archive with 5 entries (4 files):
- Aisy.202401028-sup-0001-suppdata-S1/
- Aisy.202401028-sup-0001-suppdata-S1/TwistBot_SI_Video1.mp4
- Aisy.202401028-sup-0001-suppdata-S1/TwistBot_SI_Video2.mp4
- Aisy.202401028-sup-0001-suppdata-S1/TwistBot_SI_Video3.mp4
- Aisy.202401028-sup-0001-suppdata-S1/TwistBot_Supporting_Information_Production_Data.docx
